# Supplementary material for: Identification of a novel deeply quiescent neural stem cell population in the subventricular zone: a potential source for brain repair
Source: Cell Discov. 2026 Jul 14;12:52. doi: 10.1038/s41421-026-00914-4 (PMC13365591; doi:10.1038/s41421-026-00914-4)
Supplement: Supplementary file 1 — Supplementary Table S1 [file 41421_2026_914_MOESM1_ESM.xls]

## Sheet: Legend
Title	Explanation
p_val	Absolute p value from DESeq2 test from Seurat's FindMarkers function
avg_log2FC	log fold-chage of the average expression between the two groups. Positive values indicate that the gene is more highly expressed in the first group (B1_cells) and vice versa (negative values represent gene upregulated in B0_cells)
pct.1	The percentage of cells where the gene is detected in the first group (B1_cells)
pct.2	The percentage of cells where the gene is detected in the second group (B0_cells)
fdr	False-discovery rate corrected p-value

## Sheet: bcell_markers
Gene	p_val	avg_log2FC	pct.1	pct.2	fdr
Firre	1.72771256496652e-32	7.32071	0.833	0	5.4259267467214e-29
Mdm4	3.35037156327348e-32	7.41327	0.833	0	5.4259267467214e-29
Gpr19	1.29119066207618e-26	6.81828	0.667	0	1.39405551815491e-23
Itih3	1.01452737912466e-25	10.387	1	0.167	8.21513545246194e-23
Mboat2	1.42366730815053e-24	5.69996	0.833	0	9.22251682219913e-22
Adgrl3	2.15684332296641e-24	6.82049	0.667	0	1.0824392061312e-21
Gja1	2.33932523708503e-24	10.81	1	0.278	1.0824392061312e-21
Clic6	6.2543110330954e-24	-5.31234	0	0.667	2.40425867811229e-21
Slc16a2	6.68055822877759e-24	-4.68424	0	0.556	2.40425867811229e-21
6430590A07Rik	1.45547980160822e-23	6.05269	0.667	0	4.71429907740904e-21
Flrt1	2.17927019355955e-22	6.09367	0.667	0	5.84503933547342e-20
Gabrg1	2.24417728619067e-22	6.95062	0.667	0	5.84503933547342e-20
Cipc	2.43699876990756e-22	5.98204	0.667	0	5.84503933547342e-20
Gpld1	2.52641403817931e-22	5.82887	0.667	0	5.84503933547342e-20
Coq7	5.72720740687007e-22	-4.41295	0	0.556	1.23669498605681e-19
Tspan12	2.07396136366542e-21	5.85773	0.667	0	4.19847553557019e-19
Kcnj10	3.47521409005462e-21	5.67401	0.667	0	6.27181502646928e-19
Dock4	3.48541742749142e-21	5.49083	0.667	0	6.27181502646928e-19
Acsbg1	9.13280617044059e-21	7.45692	0.667	0	1.53426924085946e-18
Cpsf6	9.4737217712841e-21	5.22917	0.667	0	1.53426924085946e-18
Etnppl	2.65796114240382e-20	8.95792	1	0.167	4.09958863821237e-18
Maged1	5.1011415952015e-20	-3.9736	0	0.556	7.51027164857167e-18
Plpp3	5.60173614772698e-20	9.41568	1	0.056	7.88870581847291e-18
Atg4b	7.66004480745264e-20	5.38952	0.667	0	1.03378688047246e-17
Sh3bgrl	1.43543018513192e-19	-4.32109	0	0.611	1.85974334785691e-17
Yif1b	1.53959285569751e-19	-3.69776	0	0.556	1.9179774075401e-17
Strip2	1.80994214591535e-19	-4.48726	0	0.5	2.17126022615548e-17
Abr	5.01476103502596e-19	7.62122	0.5	0	3.46469166403806e-17
Jam2	5.01573529974939e-19	7.47972	0.5	0	3.46469166403806e-17
Lonp1	5.01591266805823e-19	7.31796	0.333	0	3.46469166403806e-17
Gm56529	5.01749398989567e-19	7.10701	0.5	0	3.46469166403806e-17
Gpam	5.01848006718538e-19	6.82758	0.5	0	3.46469166403806e-17
Zfp61	5.01859712059664e-19	6.79739	0.333	0	3.46469166403806e-17
Tbc1d24	5.01860564778301e-19	6.79683	0.5	0	3.46469166403806e-17
Tmod2	5.01891533235099e-19	6.74904	0.333	0	3.46469166403806e-17
Per2	5.01978861334823e-19	6.34454	0.5	0	3.46469166403806e-17
Phkg1	5.02072955524639e-19	6.54495	0.5	0	3.46469166403806e-17
Il33	5.02195740952468e-19	6.83243	0.333	0	3.46469166403806e-17
Ndufaf4	5.02240876917687e-19	6.66677	0.5	0	3.46469166403806e-17
Rabl6	5.02252048341841e-19	6.04032	0.5	0	3.46469166403806e-17
Dennd5a	5.02282327412001e-19	6.26976	0.5	0	3.46469166403806e-17
Smu1	5.02288750466012e-19	6.37316	0.333	0	3.46469166403806e-17
Hectd1	5.02307809522252e-19	6.22777	0.5	0	3.46469166403806e-17
Cyp4f14	5.02316854407195e-19	6.45955	0.333	0	3.46469166403806e-17
Mfsd1	5.02335091386103e-19	6.72929	0.333	0	3.46469166403806e-17
Adcyap1r1	5.02339586575396e-19	6.6073	0.5	0	3.46469166403806e-17
Lifr	5.02749330687832e-19	7.27892	0.5	0	3.46469166403806e-17
Sidt2	5.2826237119756e-19	6.24963	0.333	0	3.52186191291726e-17
Zbtb37	5.32791706492577e-19	6.23363	0.333	0	3.52186191291726e-17
Nit2	5.82011699745504e-19	6.4686	0.5	0	3.70183215532464e-17
Fam120b	5.82875702135093e-19	6.45593	0.333	0	3.70183215532464e-17
Ank	6.06618201501333e-19	6.64315	0.333	0	3.77853145127465e-17
Palm	6.26735085911179e-19	5.92352	0.333	0	3.83017913823832e-17
Lhpp	8.8699138979657e-19	6.23034	0.333	0	5.32030576213165e-17
Rhou	9.31291644298132e-19	5.76457	0.333	0	5.48446115614845e-17
Dennd10	9.94944145826181e-19	6.12503	0.333	0	5.75468587201965e-17
Snhg6	1.12603353559234e-18	6.19626	0.333	0	6.39863617856769e-17
Ccdc43	1.24906884220226e-18	5.97759	0.333	0	6.9754034136088e-17
Ikbkb	1.3280510528833e-18	6.05328	0.5	0	7.29077518693051e-17
Trrap	1.42641202237306e-18	6.0863	0.333	0	7.70024756744393e-17
Dynlrb1	1.45071676743921e-18	-3.29194	0	0.556	7.70306821268133e-17
Cdk16	1.48317840066763e-18	6.08526	0.333	0	7.74841103187493e-17
Dus3l	1.62792045641999e-18	6.47769	0.333	0	8.3695783465783e-17
Gm43322	1.83097170336106e-18	5.65687	0.333	0	9.22452972250104e-17
Myorg	1.8511714478622e-18	5.89401	0.5	0	9.22452972250104e-17
Dmap1	1.93253072950459e-18	5.8076	0.333	0	9.48404095888693e-17
Med21	2.28104380626853e-18	5.27088	0.5	0	1.10273147589609e-16
Dnajc13	2.37861228350248e-18	5.7349	0.333	0	1.13298899798008e-16
Rab30	2.41542235489183e-18	6.25406	0.5	0	1.13384826195575e-16
Chtop	3.23092716863661e-18	5.57018	0.333	0	1.49499615703057e-16
Cpsf7	3.28976017228179e-18	5.86509	0.333	0	1.50077932366489e-16
Gsdme	3.67829565781967e-18	6.92357	0.333	0	1.65472217162193e-16
Ntsr2	4.08387899737305e-18	9.19908	1	0.167	1.81201151677963e-16
Cbs	4.37152773737295e-18	5.45598	0.5	0	1.88762551130212e-16
Gm9752	4.39892895280228e-18	5.15701	0.5	0	1.88762551130212e-16
Dhcr7	4.4291305606348e-18	5.68132	0.5	0	1.88762551130212e-16
Txndc5	4.65934646978124e-18	5.36004	0.5	0	1.95995106696382e-16
Ucp2	5.02632294429339e-18	-4.20345	0	0.5	2.0872128226367e-16
Hsd11b1	5.09340434527121e-18	5.70506	0.333	0	2.0882957815612e-16
Arid4a	5.7495244476657e-18	5.46104	0.333	0	2.32421164468026e-16
Ankrd10	5.81232303856441e-18	5.84683	0.5	0	2.32421164468026e-16
Cxxc4	6.35812175929918e-18	5.26225	0.5	0	2.51145809492317e-16
Nrxn1	6.50933150094951e-18	7.9461	1	0.222	2.540207798985e-16
Emsy	7.14861940453745e-18	5.09507	0.333	0	2.75647360134486e-16
Wfs1	7.34674127491068e-18	5.71779	0.333	0	2.79954058699243e-16
Dpp7	7.44278199025811e-18	-4.39009	0	0.444	2.80315940307512e-16
Lrp3	8.77227580248281e-18	5.18211	0.333	0	3.26590819818871e-16
Trmt1	1.08013825205632e-17	5.99225	0.333	0	3.95627068936556e-16
Klhl5	1.08708888963734e-17	6.29526	0.333	0	3.95627068936556e-16
Dbx2	1.17071383016363e-17	6.63645	0.333	0	4.15417681575122e-16
Cdk13	1.17630359405583e-17	5.63729	0.333	0	4.15417681575122e-16
Aatk	1.1799452517725e-17	5.937	0.333	0	4.15417681575122e-16
Mro	1.20360950126846e-17	5.41081	0.5	0	4.17077827377512e-16
Gm57352	1.21041419492084e-17	4.81875	0.5	0	4.17077827377512e-16
Adgrb3	1.35814564303556e-17	5.93854	0.5	0	4.63056182925492e-16
Agps	1.51650555853107e-17	5.40108	0.333	0	5.08344680893016e-16
Nudcd3	1.52240034352648e-17	5.94256	0.333	0	5.08344680893016e-16
Rgcc	1.53806047321752e-17	4.74666	0.333	0	5.08344680893016e-16
Masp1	1.62037793852867e-17	4.85654	0.5	0	5.30141832615591e-16
Grin2c	1.65577423620525e-17	4.88996	0.5	0	5.34522798004112e-16
Cox8b	1.66677377580782e-17	-2.77912	0	0.5	5.34522798004112e-16
Bcan	1.68652860270633e-17	8.14894	1	0.056	5.35555504329981e-16
Atp11b	1.75546636455564e-17	5.53094	0.333	0	5.5203451988308e-16
Gm13369	1.80146317667056e-17	5.22914	0.5	0	5.61051848964996e-16
Zfp398	2.35385364362615e-17	5.31128	0.333	0	7.26107804924296e-16
Gga1	2.58488179640077e-17	4.57515	0.333	0	7.89852088541707e-16
St6galnac6	2.65138324785238e-17	4.45714	0.5	0	8.02600966335874e-16
Enho	2.74041624249067e-17	4.97267	0.5	0	8.21871130502525e-16
Exosc10	2.89310393828002e-17	4.74695	0.5	0	8.59703087714585e-16
Eml6	3.11175818231608e-17	4.67721	0.5	0	9.16271341138343e-16
Gm38255	3.26554518620205e-17	4.65928	0.333	0	9.5289196919896e-16
Ubl7	3.47914827069858e-17	5.13282	0.333	0	1.00615725435649e-15
Sema4a	3.93969378257509e-17	5.88443	0.5	0	1.12926266918237e-15
3110056K07Rik	4.51102298014986e-17	4.4517	0.333	0	1.27502842980511e-15
Chmp1a	4.52696108143215e-17	5.25892	0.333	0	1.27502842980511e-15
Dhx35	4.58564625665173e-17	4.50936	0.333	0	1.28042312287026e-15
Fzd2	4.62578358103585e-17	5.52429	0.5	0	1.28059085632266e-15
Lta4h	4.88388593161492e-17	5.24906	0.333	0	1.34058529936447e-15
Ctnnd2	5.06300518844432e-17	4.54418	0.5	0	1.37807342902279e-15
Nlgn2	5.20502882672429e-17	4.57642	0.5	0	1.40492403081333e-15
Tpm1	5.5241495650778e-17	4.27284	0.333	0	1.4684850415996e-15
Gabarapl1	5.53118786894569e-17	-2.85212	0	0.5	1.4684850415996e-15
Tnik	6.8753791766288e-17	5.11371	0.333	0	1.81051651651225e-15
Hspa2	7.11253829519308e-17	4.86841	0.333	0	1.85786383372019e-15
2900022M07Rik	7.6857396111613e-17	4.61648	0.5	0	1.99152884804412e-15
Phlpp1	7.89760082893017e-17	4.04621	0.333	0	2.03018484800832e-15
Rassf2	8.2883133255343e-17	4.3466	0.333	0	2.1138462095595e-15
Gabbr2	8.58410052636621e-17	4.7083	0.5	0	2.17217981288283e-15
Map7d2	8.81394946777908e-17	4.25368	0.333	0	2.21305289349895e-15
Negr1	9.91592601541238e-17	4.88645	0.5	0	2.47059110491698e-15
Slc4a5	1.00572853985603e-16	-3.46004	0	0.5	2.48668300808677e-15
Reps1	1.03813346364598e-16	3.89534	0.333	0	2.54735930965858e-15
Akr1b10	1.17450767239627e-16	4.82543	0.5	0	2.8603235720989e-15
Gm44200	1.30746618024961e-16	4.02201	0.333	0	3.16036041628991e-15
Slc1a3	1.39308020214505e-16	9.86681	1	0.278	3.34236057388728e-15
Sox5	1.57447343746584e-16	4.07777	0.5	0	3.74979372349402e-15
Usp40	1.71485376762326e-16	4.58345	0.5	0	4.05431485644652e-15
Nr2c2	1.73560488287309e-16	4.19462	0.333	0	4.07364073596082e-15
Cep70	1.91200704998175e-16	4.86416	0.333	0	4.45538908984957e-15
St3gal4	2.05346327363418e-16	4.56727	0.5	0	4.75083395950078e-15
Ptprj	2.15178607659222e-16	4.31999	0.333	0	4.94300361849801e-15
Usp19	2.22549722240921e-16	4.86903	0.333	0	5.0763278192841e-15
Capn2	2.61104410528922e-16	3.81988	0.5	0	5.91410619372853e-15
Cavin3	3.16883483220047e-16	3.61977	0.5	0	7.12767779270647e-15
Pde8b	3.62229330531905e-16	4.06218	0.333	0	8.09145380408855e-15
Gas6	3.67472882272181e-16	-3.5109	0	0.444	8.15236072383284e-15
Tspo	3.73677612282622e-16	-3.75453	0	0.444	8.23361759308444e-15
Icosl	3.88271717398954e-16	4.00034	0.5	0	8.49737900442711e-15
Pcolce	3.93146788260135e-16	-4.0543	0	0.444	8.54632514882266e-15
Rab26os	3.97381231170609e-16	3.73555	0.5	0	8.58078538507735e-15
Zfyve26	4.68539181917983e-16	3.94772	0.5	0	1.00503205975652e-14
Dgcr6	4.94868033104402e-16	4.55496	0.333	0	1.05452471001655e-14
Pxmp2	5.29170139278618e-16	3.92367	0.333	0	1.12024972622447e-14
Gm12239	5.33707069229848e-16	3.77282	0.333	0	1.12251766054252e-14
Plekha5	5.60866304850524e-16	4.53875	0.333	0	1.17202965252313e-14
Thrsp	5.76166275643842e-16	3.78056	0.5	0	1.18918535067683e-14
Setdb1	5.76418956641746e-16	3.68256	0.333	0	1.18918535067683e-14
Ankrd11	5.89470808116495e-16	3.87947	0.333	0	1.20841515663882e-14
Snx3	6.46534434696138e-16	-2.78121	0	0.5	1.31705976979924e-14
Lpp	7.6567507111007e-16	3.73346	0.333	0	1.55001347207845e-14
Srgap1	8.35577981399719e-16	3.73052	0.5	0	1.6741223521879e-14
Repin1	8.37319608071751e-16	3.85843	0.5	0	1.6741223521879e-14
Asic2	9.32290003445135e-16	3.89602	0.333	0	1.85256890868638e-14
Vamp1	1.08201978895363e-15	4.34986	0.5	0	2.13698908318341e-14
Akap8l	1.11897704613528e-15	4.50755	0.333	0	2.19658584995889e-14
Mast4	1.29069716017035e-15	3.66805	0.5	0	2.51841451915167e-14
Crebrf	1.42151812498675e-15	3.38502	0.5	0	2.75706419570783e-14
Pitpnm2	1.4448501764734e-15	4.30732	0.333	0	2.78563673904604e-14
Mapk10	1.88318842996303e-15	3.55455	0.333	0	3.60925877198241e-14
Zfp280c	2.04740523181219e-15	3.2011	0.333	0	3.90090914461158e-14
Apba2	2.26391795837623e-15	4.02933	0.333	0	4.28820483460855e-14
Hjurp	2.64523268890375e-15	3.46485	0.333	0	4.98134225544142e-14
Dmd	3.01284245741087e-15	3.07956	0.333	0	5.64080735234324e-14
Lyst	3.51600579903973e-15	3.08126	0.333	0	6.54502458798257e-14
Etnk1	4.42075436722025e-15	8.0902	0.833	0.111	8.18218479738651e-14
Rnpep	4.45604611942795e-15	2.9889	0.5	0	8.20064396637905e-14
3110082J24Rik	5.64990386523381e-15	3.86971	0.5	0	1.03390048697697e-13
Glo1	7.31459507442086e-15	-2.7304	0	0.444	1.33100974416007e-13
Rars2	8.0878599198668e-15	3.1892	0.333	0	1.46349599332115e-13
Aldh2	9.86643725367316e-15	-3.43563	0	0.5	1.77541057025819e-13
Atp6v1c1	1.00691758134333e-14	-3.01047	0	0.444	1.80188179335417e-13
Cadm4	1.06676177888709e-14	2.83127	0.333	0	1.89848428671169e-13
Ace	1.11481820718005e-14	-2.47842	0	0.444	1.97316730768098e-13
Acot2	1.3546045796537e-14	-2.30109	0	0.5	2.38454577907518e-13
Gm42067	1.38018537762084e-14	2.8039	0.333	0	2.41644348006157e-13
Myl12a	1.60722182812102e-14	-2.29177	0	0.444	2.79881263509892e-13
Map1lc3a	1.7007610232699e-14	-2.48814	0	0.444	2.94586361196322e-13
Slc39a7	1.97922683061562e-14	2.72916	0.333	0	3.40995516189574e-13
Gpr37l1	2.37645230171322e-14	8.26226	0.833	0.111	4.07266084933815e-13
F11r	2.40181370980289e-14	-3.64976	0	0.389	4.09446031897451e-13
Thyn1	2.59730854569513e-14	-3.62884	0	0.389	4.40454574843273e-13
Cpeb2	2.66447196170576e-14	2.75205	0.333	0	4.49490868956508e-13
Itpripl1	3.3351662679341e-14	-1.9185	0	0.444	5.59720390768837e-13
Rhob	3.62680967339526e-14	2.9756	0.333	0	6.02980921579442e-13
Pomp	3.63017226637824e-14	-3.0066	0	0.389	6.02980921579442e-13
Slc25a44	3.85417660255362e-14	2.58708	0.333	0	6.36922347738326e-13
Mtcl3	4.25599597770154e-14	3.29156	0.333	0	6.99754871663721e-13
Dipk1a	4.38534035142622e-14	-4.37453	0	0.389	7.1737966657927e-13
Srp14	5.30511740568601e-14	-3.08405	0	0.444	8.63481169699346e-13
Nsg2	6.79114316485011e-14	-1.36937	0	0.444	1.09982563554747e-12
Runx1t1	7.09993786769328e-14	2.44948	0.333	0	1.14411436584371e-12
Aqp1	1.01616460161512e-13	-3.05443	0	0.389	1.62938472506504e-12
Atp6v1b2	1.05375392657759e-13	-4.20731	0	0.389	1.68133446708612e-12
Gm57857	2.27439764409745e-13	-2.51793	0	0.389	3.6035289581871e-12
Tmem242	2.28071453049816e-13	-2.72547	0	0.389	3.6035289581871e-12
Slc4a4	2.37508353460417e-13	8.28329	0.833	0.056	3.7344153245548e-12
Cd82	4.44815005733436e-13	-4.56872	0	0.333	6.96017296410917e-12
Cops6	4.83588358626517e-13	-3.60316	0	0.444	7.53049371918889e-12
E130102H24Rik	4.87833743285179e-13	7.89505	0.667	0.111	7.56025595454878e-12
Aplp1	6.50991265791952e-13	-2.22491	0	0.389	1.00407652852387e-11
Tpd52l1	6.54559127863194e-13	-2.94518	0	0.444	1.00479479390942e-11
Tsc22d3	6.99507229423123e-13	8.64443	1	0.167	1.06872826231203e-11
Edf1	7.19742921281179e-13	-1.97531	0	0.389	1.09448231081208e-11
Mmd2	7.3082016481039e-13	7.99563	0.833	0.222	1.10413897038847e-11
Slc7a4	7.32911017701513e-13	-4.33923	0	0.278	1.10413897038847e-11
Gjb6	7.47327123017587e-13	9.5677	1	0.111	1.12064469974721e-11
Cd38	9.06081169177719e-13	8.29064	0.833	0.056	1.35244097095236e-11
Drc7	1.10900173789235e-12	-4.27241	0	0.333	1.64163837454043e-11
Sdhaf4	1.10996852122369e-12	-2.11364	0	0.389	1.64163837454043e-11
Agt	1.37865141696178e-12	8.16787	1	0.056	2.02975088160873e-11
Lgals1	1.62877978888702e-12	-1.46415	0	0.389	2.38715734669912e-11
S1pr1	1.78508970079504e-12	8.40118	1	0.111	2.60446195534916e-11
Polr3k	1.84959824310289e-12	-3.99248	0	0.333	2.686479241888e-11
Stk40	2.94606403293357e-12	1.35496	0	0.222	4.25995598333565e-11
Timp2	3.09002700648672e-12	-3.80206	0	0.333	4.44826554400465e-11
Fap	3.33476752390819e-12	-3.70972	0	0.333	4.77934159731797e-11
Tuba1b	3.64922492390898e-12	-1.41996	0	0.389	5.20697776587717e-11
Cdipt	4.00736089058406e-12	-3.68221	0	0.333	5.69291312482534e-11
Eef1g	5.10442357055411e-12	-1.8719	0	0.389	7.21975019433396e-11
Tgtp1	5.32943147549446e-12	-1.1265	0	0.389	7.50522980396807e-11
Nwd1	6.91995834045766e-12	7.49949	1	0.056	9.7029199414469e-11
Gnptg	7.48030708494987e-12	-3.55842	0	0.278	1.04434114862727e-10
Slc35b1	8.01079556264053e-12	-3.25216	0	0.278	1.11360372649754e-10
Gm6145	9.5938730820456e-12	7.45834	0.667	0.056	1.32797243216862e-10
Micos10	9.70273048113742e-12	-2.37755	0	0.333	1.33732527780443e-10
Slc6a1	1.15815015743571e-11	8.32947	1	0.111	1.58951201692129e-10
Poldip2	1.23279968734631e-11	-3.02389	0	0.278	1.68482623937328e-10
Isca1	1.31210529697958e-11	-2.3373	0	0.333	1.78567607433481e-10
Slc6a20a	2.29915154860775e-11	-3.28487	0	0.333	3.1158794418161e-10
Igsf1	3.15686503270675e-11	8.12954	0.833	0.056	4.26045243372382e-10
Cyp2j9	3.94576244378452e-11	7.01538	1	0.056	5.3030392346133e-10
Ptch1	4.88379245902605e-11	7.67475	1	0	6.5366131300766e-10
Slc6a11	5.82355308286289e-11	7.11693	1	0	7.76234091991477e-10
Plpp1	6.0985497563604e-11	-3.2186	0	0.278	8.09557486100464e-10
Dmac1	6.61752390491015e-11	-1.26871	0	0.333	8.74863670530775e-10
Phb1	6.88450898898179e-11	-1.49163	0	0.333	9.06460350215935e-10
Ahcyl1	9.33629242863757e-11	7.09089	0.833	0.167	1.22430166705899e-09
Rpl18	1.00865770573066e-10	-0.960774	0	0.333	1.31735576970227e-09
Ccdc141	1.60289810279565e-10	7.62308	0.833	0.056	2.08505500199e-09
Xist	1.8267020225019e-10	8.40319	0.833	0.222	2.36667514035346e-09
Tril	1.91505346199721e-10	8.3167	0.833	0	2.47125823243385e-09
Phka1	2.32034009903351e-10	7.49012	0.833	0	2.98237364316252e-09
Kl	2.91858972244852e-10	-5.55594	0.167	0.889	3.73648700039951e-09
Cldn10	3.76849786385207e-10	6.94581	0.833	0.111	4.80557660669955e-09
Spon1	5.57065780446466e-10	6.72572	0.667	0.056	7.07582769751412e-09
Eloc	5.83179307540882e-10	-1.30034	0	0.333	7.37858506689421e-09
Tef	6.69040946092012e-10	6.95257	0.667	0.111	8.43199853849038e-09
Aqp4	7.06212945541906e-10	7.18949	0.833	0.056	8.86598345197765e-09
Mrpl33	7.29864531658253e-10	-0.9345	0	0.278	9.12753366039027e-09
Wdr83os	7.59843187842582e-10	-1.20674	0	0.278	9.46589263623893e-09
Fam234b	1.22987098655841e-09	6.89325	0.667	0.111	1.52626518216961e-08
Omg	1.8131719127377e-09	6.97895	0.667	0.056	2.24155107838069e-08
Ttyh1	2.13521985429615e-09	7.43306	0.833	0	2.62964909051909e-08
Paqr8	2.17612306533009e-09	6.88545	0.833	0.111	2.66987220022885e-08
Chst10	2.28700831357625e-09	7.17432	0.667	0.056	2.79532827459376e-08
Ttyh2	2.71248187959917e-09	7.24317	0.833	0	3.30290556692545e-08
Ptprz1	2.91042340760551e-09	8.18245	1	0.111	3.53065970682931e-08
Syne1	5.82461995296639e-09	7.76899	0.667	0.056	7.03953135360378e-08
Zfp445	6.31713834916462e-09	6.94956	0.667	0.167	7.60639818325063e-08
Vps13d	6.7297584460383e-09	5.50853	0.833	0.111	8.0732176321178e-08
Rhot1	7.02484891323676e-09	6.47503	0.667	0.056	8.39612015866195e-08
Spint2	7.97369303692974e-09	-5.73772	0.167	0.833	9.49514402449097e-08
Itga6	8.33011552965908e-09	6.42334	0.667	0.056	9.88323963390687e-08
Malat1	8.53401132314513e-09	8.93181	1	0.389	1.00881980568128e-07
Ank2	9.07974314182686e-09	7.66069	0.667	0.222	1.06942865586826e-07
Gria1	9.27691688241776e-09	6.8075	0.833	0.056	1.08869325297649e-07
Paqr7	9.78893440453483e-09	7.40263	0.833	0	1.14463388217647e-07
Nkain4	1.06735015140304e-08	7.27504	0.833	0.056	1.24357810805555e-07
Mertk	1.23737254415512e-08	7.35302	0.833	0	1.43650525825034e-07
Cadm1	1.6416444946447e-08	6.47731	0.833	0.056	1.89903089934078e-07
Gdpd2	1.68332511652961e-08	7.24631	0.667	0.056	1.94031674464036e-07
Tjp1	2.84048980672274e-08	6.13235	0.667	0.056	3.26253421417552e-07
Smox	3.36360206965114e-08	6.62902	1	0	3.84971982459366e-07
Gm11716	5.49098771078865e-08	6.03716	0.667	0.056	6.26243281522692e-07
Per3	5.62208858981097e-08	8.0077	1	0.222	6.38945436575359e-07
Sec61a2	5.98178868626703e-08	5.97839	0.667	0.056	6.7744802639227e-07
4931406C07Rik	7.2679222376085e-08	6.62704	0.667	0.056	8.20236938244388e-07
Slc25a18	7.54696372387169e-08	6.61599	0.833	0.056	8.48771371584042e-07
Tmbim1	1.20975916315337e-07	6.64842	0.667	0.056	1.3558511866622e-06
Scg3	1.40305656337273e-07	7.0829	0.5	0.111	1.56706903750493e-06
Cmtm5	1.42450501819375e-07	5.88985	0.667	0.222	1.58555730375586e-06
Astn1	1.61898019887163e-07	6.925	0.5	0.111	1.79584824114562e-06
Pnn	1.75373965364828e-07	6.42989	0.667	0.167	1.93869035432314e-06
Tcf7l2	2.10326174732077e-07	6.14327	0.833	0.056	2.3171648978136e-06
Lcat	2.28923208366002e-07	8.12413	0.5	0.056	2.51349922677112e-06
Nhsl1	2.35854210756232e-07	6.60412	0.667	0.056	2.58085063729539e-06
Timp4	2.44709502471374e-07	8.91782	1	0.111	2.66873427105987e-06
Ddo	3.23575968944579e-07	6.92046	0.667	0.056	3.5169884678238e-06
Pik3r1	3.5978754669513e-07	7.164	0.5	0.111	3.89749787205861e-06
Spire1	3.97920385068808e-07	5.47356	0.667	0.056	4.29621375745956e-06
Ttr	4.39533877887354e-07	-6.54851	1	1	4.72973498497389e-06
Gm9925	4.512310602517e-07	6.0768	0.5	0.111	4.83952782832866e-06
Rnf181	6.18046306574193e-07	6.14369	0.667	0.222	6.606772234303e-06
Mau2	6.40986472684542e-07	6.20577	0.5	0.111	6.82945784547774e-06
Wnk1	6.87101944273015e-07	7.49773	0.5	0.167	7.29679736885343e-06
Kcnn2	7.10361469416694e-07	5.76811	0.5	0.056	7.5191529393486e-06
Tet2	7.48954709816093e-07	7.276	1	0.222	7.90183812734308e-06
Fry	8.04310536366661e-07	6.19392	0.833	0.111	8.45831762107667e-06
Slc1a4	8.35365489821737e-07	7.75867	0.5	0.056	8.75646867809905e-06
Nlgn3	8.4071597841258e-07	7.31164	0.667	0	8.7841259808979e-06
Tacc1	8.63225352992514e-07	5.82785	0.833	0.111	8.99031163454262e-06
Tprkb	8.95674483992362e-07	6.22645	0.667	0.056	9.29836427452327e-06
Setd2	9.19457226510246e-07	5.49142	0.5	0.056	9.51476663471785e-06
Arrb1	9.39905118759883e-07	6.6557	0.833	0	9.69539069956453e-06
Gpc5	1.01874907517514e-06	7.70556	0.667	0.056	1.0475327792039e-05
Fermt2	1.14074427397913e-06	7.24264	0.5	0.111	1.16926288082861e-05
Ptn	1.28786095470644e-06	7.03647	0.5	0.167	1.31589325939879e-05
Ntm	1.46982292645993e-06	7.50129	1	0.167	1.49709322603891e-05
Mfsd2a	1.57514093448574e-06	7.3065	0.5	0.056	1.59933588927878e-05
5031439G07Rik	1.79202748348967e-06	6.98337	0.667	0	1.8138678184447e-05
Fnbp1	1.94985530218308e-06	6.1658	0.5	0.056	1.96747081737414e-05
Chd7	1.96818118746275e-06	5.78108	0.333	0.056	1.97979467894156e-05
Scrg1	2.00875567503131e-06	6.73763	0.833	0	2.014352827067e-05
Gm57029	2.02350431333553e-06	4.70969	1	0	2.02287977496721e-05
Slc35d1	2.19373735560333e-06	5.83763	0.5	0.056	2.18631239839975e-05
Megf10	2.4476928158091e-06	6.32721	0.667	0.056	2.43192546944959e-05
Chmp7	2.75519287747116e-06	6.16874	0.333	0.056	2.72907331196608e-05
Pxmp4	2.841007531405e-06	6.18635	0.5	0.111	2.80549493726244e-05
Macf1	2.96834444206499e-06	7.53745	0.833	0.278	2.92233059205121e-05
Rbbp6	3.0023829330413e-06	5.9595	0.5	0.111	2.94688433943054e-05
Rbp1	3.02834712779568e-06	-4.29406	0	0.667	2.96338862445021e-05
Tbl3	3.24486508131321e-06	6.70769	0.5	0.056	3.16569819228117e-05
Alcam	3.26952623014056e-06	6.87032	0.5	0.056	3.18017881664423e-05
Tm2d2	3.61400572982011e-06	-4.33787	0	0.722	3.50471992781058e-05
Atp1b1	3.69109102892389e-06	-4.88181	0.333	0.833	3.56878920677149e-05
Leng8	3.72322226581953e-06	6.46113	0.667	0	3.58914194017543e-05
Tst	4.24597349649302e-06	6.25896	0.5	0.056	4.08092230122875e-05
Npas3	4.40442462714749e-06	5.62001	0.667	0.056	4.22068975364815e-05
Atp6ap2	4.49563389850258e-06	-5.91416	0.333	0.667	4.29538589889376e-05
Eva1a	4.55146404724958e-06	6.86591	0.333	0.056	4.33593883795335e-05
Nxf1	4.86883606036592e-06	6.90536	0.333	0.056	4.62468035176693e-05
Abhd2	4.99118483496954e-06	-3.88436	0.167	0.889	4.72703148551647e-05
Zcchc7	5.84709675346071e-06	6.46428	0.5	0.056	5.52150040363243e-05
Atp1b2	6.08074694213635e-06	7.75545	1	0.333	5.72544748418013e-05
Armc1	6.2590124270682e-06	5.36647	0.5	0.056	5.8762148554417e-05
Asrgl1	6.33689461602863e-06	6.26364	0.333	0.056	5.93213920847304e-05
Lrig1	6.63724612858645e-06	5.69367	0.5	0.056	6.19540063702926e-05
Map4	6.75607482941381e-06	6.45088	0.667	0.056	6.28819723346877e-05
Rbm47	6.85371418820072e-06	-4.19454	0.167	0.722	6.36079663483729e-05
Zkscan3	7.2237408149924e-06	6.6371	0.5	0.111	6.68505614278868e-05
Cit	7.33106885335406e-06	5.72432	0.833	0.056	6.76505185641419e-05
Txndc11	7.87842223870448e-06	5.87234	0.5	0.056	7.24949137248972e-05
Naa10	7.97512636201365e-06	6.5143	0.333	0.056	7.3176867667315e-05
Hepacam	8.780005932457e-06	4.61801	1	0	8.0334574054317e-05
Ncam1	9.00876170331604e-06	7.13665	1	0.444	8.2195434245185e-05
Grk3	9.25363776132211e-06	6.06587	0.5	0.111	8.39779550237658e-05
Htra1	9.25598331073924e-06	8.07367	0.667	0.056	8.39779550237658e-05
Gpm6b	9.34992487772848e-06	7.67079	0.833	0.333	8.45933147457055e-05
Tsc22d4	9.62468306541912e-06	5.97955	0.667	0.167	8.68366252058288e-05
Fgf14	1.08727044054859e-05	6.23439	0.333	0.056	9.78241376926909e-05
Arhgef4	1.09353713046147e-05	6.63284	0.667	0.167	9.81154228688282e-05
Cdkal1	1.11014577196187e-05	5.9456	0.333	0.056	9.93304462813393e-05
Ago3	1.24585194007894e-05	5.63877	0.333	0.056	0.000111166
Enpp2	1.31967458260492e-05	-5.56918	1	1	0.000117429
Psmg2	1.41663612032484e-05	5.71826	0.833	0	0.000125712
Emb	1.44184587432969e-05	-5.19816	0.167	0.722	0.000127599
Cdc42bpa	1.48019085921715e-05	6.74755	0.5	0.056	0.000130636
Sostdc1	1.49275890264386e-05	-5.9428	0.333	0.833	0.000131387
Gm43188	1.50901619414317e-05	5.92201	0.333	0.056	0.000131957
Sparcl1	1.50952360192711e-05	7.56854	1	0.389	0.000131957
Gtpbp2	1.51145864050527e-05	6.61348	0.333	0.056	0.000131957
Bcl6	1.53240903046162e-05	5.17226	0.833	0	0.000133427
Kcnt1	1.54359963213282e-05	6.114	0.5	0.056	0.000134041
Lsamp	1.55977643910022e-05	5.17841	0.833	0	0.000135083
Kcnj13	1.56646998912396e-05	-5.62073	0.333	0.889	0.000135301
Grm5	1.63920447997786e-05	4.97353	0.333	0.056	0.000141207
Mlec	1.64728960176472e-05	6.40764	0.333	0.056	0.000141527
Pdia6	1.6522906191501e-05	-4.7169	0.167	0.778	0.000141581
Ric1	1.67118108449236e-05	5.85697	0.833	0.167	0.000142822
2410002F23Rik	1.77406244255554e-05	5.85888	0.333	0.056	0.000151215
Mfsd14b	1.80855490456948e-05	6.82927	0.5	0.056	0.000153751
Thoc2l	1.89583958593222e-05	5.63263	0.333	0.056	0.000160749
Dgkz	1.91107540652544e-05	5.66624	0.333	0.056	0.000161618
Igfbp2	1.96541489374561e-05	-3.49796	0	0.722	0.000165781
Trmt1l	2.01006674746194e-05	5.68406	0.333	0.056	0.000169107
Tnrc6a	2.01900579609724e-05	5.76809	0.667	0.222	0.000169419
Ndufb6	2.02815238241049e-05	-3.09847	0	0.722	0.000169746
Arxes2	2.13004445579249e-05	5.82722	0.5	0.111	0.000177815
Ncan	2.16297134357456e-05	8.05593	1	0.278	0.000180099
Kansl1	2.2266329266904e-05	4.60882	0.5	0.111	0.000184925
Gm26703	2.24145885071032e-05	5.20874	0.667	0.056	0.00018568
Pcdh17	2.25044859739995e-05	4.92797	0.333	0.056	0.000185949
Hnrnpdl	2.38399808588284e-05	6.58337	0.5	0.056	0.000196207
Ndfip1	2.38671017273787e-05	-5.29189	0.333	0.944	0.000196207
Mtss2	2.43879466799635e-05	4.63874	0.5	0.056	0.000199855
Slmap	2.44342993440152e-05	4.85069	0.5	0.056	0.000199855
Kif1a	2.46066794175352e-05	5.97965	0.333	0.056	0.000200758
Bhlhe41	2.56240402789384e-05	6.12456	1	0.389	0.000208533
Cflar	2.64917074000942e-05	5.24256	0.5	0.056	0.000215054
Kmt2c	2.68714552201411e-05	5.82156	0.333	0.056	0.000217592
Gbf1	2.69747539437458e-05	4.98193	0.5	0.056	0.000217883
B930086L07Rik	2.86556996564198e-05	5.26416	0.333	0.056	0.000230885
Scn8a	3.07396168716724e-05	5.58894	0.333	0.056	0.000247061
Acaa1a	3.08397617040168e-05	5.46786	0.333	0.056	0.000247252
Mapt	3.11673732748711e-05	5.71924	0.333	0.056	0.000249262
Gm19439	3.26650247037732e-05	5.01031	0.333	0.056	0.000260596
Dst	3.29868670682671e-05	6.52941	0.5	0.056	0.000262517
Mras	3.46864200970399e-05	5.4147	0.333	0.056	0.000275366
Ppt1	3.50776880370724e-05	-5.39959	0.333	0.611	0.000277791
Gm17066	3.53955335457885e-05	4.19291	0.5	0.111	0.000279625
Cd302	3.56212154096617e-05	5.71613	0.5	0.056	0.000280547
Rbsn	3.56854510628245e-05	4.89802	0.333	0.056	0.000280547
Kcne2	3.61026237284367e-05	-5.09686	0.167	0.611	0.000283139
Bcr	3.64719426019917e-05	5.49642	0.333	0.056	0.000285344
Smim3	3.85343011983152e-05	4.85525	0.333	0.056	0.000299875
Mt2	3.86016609452274e-05	5.13944	0.833	0	0.000299875
Map2k1	3.86069278002788e-05	5.6743	0.5	0.167	0.000299875
Arvcf	3.99760735564286e-05	6.45172	0.333	0.056	0.000309767
Gm42725	4.10285767682087e-05	4.23273	0.333	0.056	0.000317164
Tmem176a	4.11831880668497e-05	6.72015	0.333	0.056	0.000317601
Gpd2	4.21365904724235e-05	4.28229	0.5	0.111	0.000324182
S100b	4.22444270546024e-05	7.03546	0.333	0.056	0.000324241
Ugp2	4.2670841838134e-05	5.66581	0.333	0.222	0.00032674
Efr3b	4.53829596918233e-05	5.54077	0.333	0.056	0.000346687
Rab34	4.85209030685832e-05	6.65679	0.333	0.056	0.000369786
Naa30	5.02063830908458e-05	6.07787	0.333	0.056	0.000381734
Dclre1c	5.07588104578554e-05	6.02434	0.333	0.056	0.000383302
Enah	5.07652495715836e-05	7.60717	0.833	0.056	0.000383302
Rabep1	5.07676972151928e-05	4.51978	0.333	0.056	0.000383302
Arhgef40	5.1638014390637e-05	6.60246	0.333	0.056	0.000388966
Zfp950	5.4864089738711e-05	5.261	0.333	0.056	0.000412238
Slc35a4	5.49820879528025e-05	6.95411	0.5	0.111	0.000412238
Ramacl	5.7039867559434e-05	4.82999	0.333	0.056	0.000426679
Rdh5	5.76923921119378e-05	-5.45867	0.167	0.667	0.000430566
Lrrc9	5.80685500081203e-05	5.16013	0.333	0.056	0.000432377
Fam107a	6.02761440159297e-05	6.42876	0.667	0.111	0.000447785
Cxcl14	6.17481945010431e-05	4.394	0.833	0	0.000457671
9330162G02Rik	6.46823964014081e-05	5.47702	0.5	0.056	0.000478325
Pcf11	6.56973274229767e-05	4.0557	0.333	0.056	0.000484724
Car12	6.85847700221885e-05	-5.73488	0.167	0.667	0.000504877
Dclk2	6.98715626819819e-05	5.04848	0.667	0.111	0.000513184
Bet1l	7.14442089474499e-05	5.48243	0.333	0.111	0.000522482
Recql5	7.14601655234648e-05	6.55994	0.5	0.056	0.000522482
Zfp644	7.19987763211708e-05	4.61747	0.333	0.056	0.000525234
Zbtb5	7.24579530551104e-05	6.52866	0.333	0.056	0.000527396
Tpd52l2	7.61454646686644e-05	5.35993	0.667	0	0.000552994
Tspan7	7.77555480920366e-05	5.2132	1	0.667	0.000563423
Caskin1	7.98605781856636e-05	4.72955	0.333	0.056	0.000576659
Gm33680	7.99381850663728e-05	5.29914	0.667	0	0.000576659
Fabp7	8.08692266891869e-05	4.83201	0.333	0.056	0.000582079
Bnip2	8.31946302868165e-05	5.01883	0.333	0.056	0.000597489
Med25	8.36708652853389e-05	3.52214	0.333	0.056	0.000598342
Glrx2	8.36829041825442e-05	5.49437	0.333	0.111	0.000598342
Man1b1	8.54593133990532e-05	4.67683	0.333	0.056	0.000609698
Vav3	8.63430202026925e-05	4.57566	0.333	0.056	0.000614648
Setx	8.68242693391788e-05	6.96996	0.5	0.056	0.000616719
Tmem259	8.80271719887637e-05	4.9243	0.5	0.056	0.000623895
4632427E13Rik	8.84136869156247e-05	6.90268	0.333	0.056	0.000625266
Slc22a17	9.05409974842231e-05	-4.71491	0.167	0.722	0.000638916
Cyria	9.65556075433116e-05	5.75943	0.5	0.056	0.000679135
Pcyt2	9.66598815670525e-05	5.31373	0.333	0.111	0.000679135
Atl2	0.000100215	6.75505	0.5	0.056	0.000702589
Mrs2	0.000101756	6.39037	0.5	0.056	0.00071185
Zfp641	0.000103142	6.46077	0.5	0.056	0.000719993
Sirt5	0.000103566	4.88465	0.333	0.056	0.0007209
Thra	0.000103794	4.25207	0.667	0.056	0.0007209
E130114P18Rik	0.00010394	4.90787	0.333	0.111	0.0007209
Irak2	0.000105722	4.64575	0.333	0.056	0.000731697
Itch	0.000109041	6.21155	0.333	0.111	0.000753061
Ednra	0.000111242	6.14037	0.333	0.111	0.000766626
Plscr4	0.000113131	6.43989	0.5	0.056	0.000777987
Kcnj16	0.000123615	7.28747	0.5	0.056	0.000848283
Hdac4	0.000124934	5.76989	0.333	0.056	0.000855524
Mlc1	0.000127905	5.59339	0.333	0.056	0.000874018
Chka	0.00012897	6.49838	0.333	0.056	0.000879437
App	0.000129917	-4.05049	0.167	0.667	0.000884034
Zfp24	0.000134439	6.57888	0.5	0.056	0.000912887
Ctsc	0.000136337	-5.53055	0.167	0.611	0.000922003
Dlgap1	0.000136351	6.33857	0.5	0.167	0.000922003
Ahdc1	0.000137385	4.92019	0.333	0.111	0.000927064
Tulp3	0.000139124	3.7231	0.667	0.167	0.000936843
Secisbp2l	0.000143915	5.31874	0.5	0.056	0.000967096
Gpr137b-ps	0.000145476	3.32917	0.333	0.056	0.000975562
Sfxn5	0.000146019	5.7624	1	0.389	0.000976265
Gm16090	0.000146233	-2.12328	0	0.722	0.000976265
Tmem243	0.000146485	4.49838	0.333	0.056	0.000976265
Gatm	0.000154219	6.03823	0.5	0.056	0.0010257
Ecrg4	0.000155354	-4.95848	0.333	0.889	0.00103113
Pfkfb2	0.000158026	6.52975	0.333	0.111	0.0010454
Phactr3	0.00015815	5.23149	0.667	0	0.0010454
Marchf7	0.000159431	6.32807	0.333	0.111	0.00104963
Zfp329	0.000159438	4.28515	0.333	0.056	0.00104963
Cspg5	0.000161016	6.9329	0.667	0.056	0.00105668
Cyp4f15	0.000161161	6.85424	0.5	0.056	0.00105668
Nrcam	0.000163562	6.37446	0.5	0.056	0.00107026
Ubr7	0.000166859	4.51312	0.333	0.111	0.00108963
Ppwd1	0.000170942	3.6604	0.5	0.056	0.00111405
Apobec3	0.00017243	5.6785	0.333	0.111	0.00112109
Kansl3	0.000172715	4.88666	0.333	0.056	0.00112109
Zfp523	0.000177006	4.71247	0.333	0.056	0.0011449
Folr1	0.00017709	-5.07515	0.167	0.889	0.0011449
Usp53	0.000178582	6.57913	0.5	0.056	0.00115225
Pcmtd1	0.000183387	3.89601	0.667	0.056	0.0011809
Tmem170	0.000191873	0.102202	0.333	0.611	0.00123309
Kat2a	0.000197883	5.61361	0.333	0.056	0.0012692
Hykk	0.000201848	4.48782	0.333	0.056	0.00129041
Spred1	0.000201987	5.00515	0.333	0.056	0.00129041
Spred3	0.000207517	5.25849	0.333	0.056	0.00132313
Gm44190	0.000211952	4.96321	0.5	0.056	0.00134875
Gria2	0.000219066	7.36791	1	0.278	0.00139128
Magi2	0.000220108	3.44046	0.5	0.056	0.00139517
Tmem129	0.000224487	7.17946	0.333	0.111	0.00142014
Washc2	0.000233483	6.36191	0.5	0.056	0.00147418
Srrm2	0.00024688	5.04516	1	0.222	0.00155573
Luzp2	0.000248503	3.68048	0.333	0.056	0.00156004
Magi1	0.000248528	5.20842	0.667	0.056	0.00156004
Cd81	0.000269317	1.6533	1	0.944	0.00168727
Wnk2	0.000270144	4.33373	0.5	0.056	0.00168918
Safb	0.000279028	6.48687	0.667	0.222	0.00174137
Dop1a	0.000279972	4.26773	0.333	0.056	0.0017439
Surf1	0.00028852	4.87644	0.5	0.111	0.0017937
Usp54	0.000294185	6.94766	0.5	0.056	0.00182346
Itpr2	0.000294433	5.62228	0.5	0.111	0.00182346
Aspscr1	0.000297368	4.72211	0.333	0.056	0.00183812
Slc25a23	0.000299929	4.01006	0.5	0.111	0.00185042
Gm42659	0.000300741	3.90441	0.333	0.056	0.0018519
Tmem44	0.000306759	6.28805	0.5	0.167	0.00188538
Zfp346	0.000307516	5.44463	0.667	0.111	0.00188645
Egfr	0.00030831	6.66684	0.5	0.056	0.00188774
Gabarap	0.00030913	-3.02839	0	0.611	0.00188919
Sat1	0.000348027	5.58707	1	0.444	0.0021229
Qki	0.000351486	8.31699	1	0.222	0.00213997
Tusc3	0.000352793	-4.07875	0.167	0.667	0.0021439
Emc1	0.000366847	4.93695	0.667	0.167	0.00222512
mt-Co1	0.000368783	-1.09698	1	1	0.00223269
Cstb	0.000374846	-3.17199	0	0.556	0.00226516
Rgma	0.000379995	3.70369	0.333	0.056	0.002292
Ndufv3	0.000386683	-4.15163	0.167	0.833	0.002328
Jarid2	0.000391494	5.93157	0.333	0.056	0.00235259
Csad	0.0003928	5.0198	0.5	0.111	0.00235608
Zcrb1	0.000421622	2.91844	0.333	0.056	0.00252428
Gm6712	0.000424262	3.84357	0.333	0.111	0.0025354
Slc22a4	0.000431888	4.38184	0.333	0.056	0.00257621
Adgrl1	0.000432935	4.92275	0.333	0.056	0.00257772
Cdh20	0.00043542	6.03361	0.333	0.056	0.00258329
Nme1	0.000435466	-2.695	0.167	0.667	0.00258329
Stambpl1	0.000437761	3.66051	0.333	0.111	0.00259216
Golga5	0.000482049	3.21166	0.333	0.056	0.00284918
Snrnp70	0.000482927	3.7408	0.667	0.056	0.00284918
Atp1b3	0.000520136	-3.36004	0.167	0.556	0.00306313
Ppp3cb	0.000539881	4.13216	0.333	0.056	0.00317364
Igsf11	0.000552354	3.46515	0.833	0	0.00324108
Mical2	0.000565368	6.56847	0.667	0.111	0.00331144
Blcap	0.000581779	2.91214	0.333	0.056	0.00340142
Fads1	0.000588208	6.39669	0.5	0.056	0.0034328
Prnp	0.000631943	4.78853	1	0.444	0.00368141
Atp1a2	0.000645777	4.65783	1	0.556	0.00375524
Fam193a	0.00065066	5.38538	0.5	0.056	0.00377686
Pnisr	0.000656148	6.38191	1	0.222	0.0038019
Gm3764	0.000663122	7.62975	1	0.278	0.00383545
Ndufb5	0.000699021	-2.96821	0.167	0.5	0.00403588
Slc2a1	0.000703858	7.05666	0.833	0.167	0.00405657
Glul	0.000720938	4.49767	1	0.556	0.00414763
Ap2b1	0.000726732	4.12454	0.333	0.056	0.00417356
Zdhhc3	0.00072936	4.56413	0.333	0.111	0.00417805
Bclaf1	0.000730095	6.81102	0.5	0.278	0.00417805
Suz12	0.000807551	3.29506	0.333	0.056	0.00461315
Tomm7	0.000819174	-3.62871	0.5	0.722	0.00467131
Ptk2	0.000852216	3.56234	0.333	0.056	0.00485119
Snrk	0.000858974	4.74601	0.333	0.111	0.00488109
Gigyf2	0.000867197	3.49249	0.333	0.944	0.00491918
Mcfd2	0.000878153	-4.82434	0.167	0.5	0.00497262
Swt1	0.000882902	4.96521	0.333	0.056	0.00499078
Rsrp1	0.00089653	7.28246	1	0.444	0.00505899
Birc6	0.000941186	4.00266	0.833	0.611	0.00530174
Kif3c	0.000946277	3.75285	0.333	0.056	0.00532116
Cldn2	0.000962794	-3.20219	0.167	0.444	0.0053989
Birc2	0.000963435	3.14644	0.333	0.056	0.0053989
Snx6	0.00096887	-3.18328	0.167	0.444	0.00541999
Slc13a4	0.000982628	-4.32341	0.167	0.556	0.00548747
Chmp5	0.00100613	-2.80929	0.167	0.444	0.00560904
Adora1	0.0010192	4.01116	0.667	0	0.00567035
Ddx5	0.00102063	3.63265	1	0.778	0.00567035
Trpm7	0.00103514	5.52582	0.5	0.111	0.00574116
Arl3	0.00104691	-2.42741	0.333	0.444	0.00579647
Tmod3	0.00107023	3.84319	0.333	0.056	0.0059155
Sirt3	0.00112462	4.332	0.333	0.111	0.00620552
Cnot10	0.0011467	5.49881	0.333	0.222	0.0063166
Slc2a12	0.00117635	-4.51308	0.167	0.5	0.00646456
Immt	0.00117755	5.63235	0.333	0.056	0.00646456
Gm15266	0.00119739	1.01226	1	1	0.00656233
Tbc1d19	0.00130448	6.27107	0.333	0.111	0.00713719
mt-Tq	0.00135666	-1.31291	1	1	0.00741018
Mir100hg	0.00140199	6.78834	0.5	0.111	0.00764486
Brd9	0.0014187	3.24903	0.5	0.111	0.0077015
Ogt	0.00141886	5.80172	1	0.333	0.0077015
Golga1	0.00141987	5.82633	0.333	0.056	0.0077015
mt-Nd3	0.00142189	-0.641429	0	0.722	0.0077015
Gna13	0.0014248	5.36295	0.5	0.056	0.00770437
Wls	0.00143582	-5.00933	0.167	0.611	0.00775104
Ybx1	0.00146528	5.24678	0.333	0.167	0.00789689
Mrpl12	0.00153822	5.14175	0.333	0.056	0.00825976
Prrc2c	0.0015397	5.3386	1	0.389	0.00825976
Selenop	0.00154026	4.89319	1	0.389	0.00825976
Pls3	0.00166786	-3.18135	0.167	0.556	0.00892664
Flcn	0.00167013	5.63389	0.667	0.167	0.00892664
Pcp4	0.00169953	-2.52998	0	0.5	0.00906882
Rn18s-rs5	0.00172604	-0.87796	1	1	0.00919515
Naa40	0.00183866	6.10721	0.333	0.111	0.009779
Mat2b	0.00185012	-4.30742	0.167	0.389	0.00982382
Larp4b	0.00196731	6.0815	0.5	0.167	0.0104133
Brwd1	0.00196756	6.46268	0.5	0.056	0.0104133
Ndufa1	0.00201216	-4.33037	0.333	0.944	0.0106319
Ppp3ca	0.00202022	6.19834	0.667	0.222	0.0106571
Gm10039	0.00204932	0.112846	0	0.833	0.0107931
Atp2a2	0.00206429	6.21273	0.667	0.333	0.0108543
Serpine2	0.00211517	5.3427	1	0.333	0.0111038
Ywhaz	0.0021609	-2.3799	0.167	0.778	0.0113255
Fjx1	0.00226535	3.44811	0.333	0.056	0.0118537
Apoe	0.00237416	1.3939	1	1	0.0124031
Ptgds	0.00238827	-4.56623	0.333	0.944	0.0124567
Mpc2	0.00240304	-3.70138	0.167	0.667	0.0125136
Eif1	0.00246738	4.79472	0.833	0.5	0.012828
Cog7	0.00247735	-3.28493	0.167	0.333	0.0128592
Pgk1	0.00251212	-2.93117	0.167	0.611	0.0130188
Tubb4b	0.00261389	-4.0509	0.167	0.556	0.0135246
Tead1	0.00266268	5.79067	0.667	0.389	0.013755
Nisch	0.00272006	4.53364	1	0.444	0.0140291
Kdm6b	0.00278687	4.2058	1	0.278	0.0143508
Trim9	0.00281365	5.68263	0.667	0.222	0.0144657
Prdx5	0.00282234	-4.0171	0.167	0.778	0.0144874
Tapbp	0.00292435	-3.02889	0.167	0.611	0.0149873
Tcf4	0.00297403	6.30291	1	0.5	0.0152178
Rpl9	0.00302002	-2.23527	0.167	0.5	0.0154288
Ccdc50	0.00302657	5.85552	0.333	0.167	0.0154379
Or10ad1	0.0030477	2.83038	0.667	0	0.0155032
Gtf3c2	0.00304894	3.91239	0.667	0.111	0.0155032
Gm50271	0.00314516	3.74673	0.5	0.056	0.0159673
Idh3b	0.00326334	-4.00569	0.167	0.389	0.0165336
Heg1	0.00326691	5.87983	0.333	0.056	0.0165336
Atp6v1f	0.00333188	-3.12436	0.333	0.556	0.0168361
Ociad2	0.00354607	-4.70765	0.167	0.611	0.0178905
Aldh1l1	0.00357623	6.58384	0.5	0.056	0.0180146
Ppig	0.00360319	6.11054	0.5	0.111	0.0181222
Wasf3	0.00363959	5.85801	0.667	0.056	0.018277
Hsp90aa1	0.00365753	-3.48884	0.5	0.944	0.0183386
Ndufa7	0.0037702	-3.62863	0.167	0.833	0.0188743
Lpin1	0.00382079	4.2278	0.333	0.222	0.019098
Gsr	0.00384131	1.42761	0.167	0.111	0.019171
Tbcb	0.00387499	-3.31458	0.167	0.444	0.0193094
Epm2aip1	0.00394811	3.77477	0.5	0.056	0.0196435
Ost4	0.00395429	-1.64202	0.167	0.556	0.0196441
Pcp4l1	0.00401026	-4.09701	0.333	0.889	0.0198916
Vamp2	0.00406074	3.56072	0.5	0	0.0201112
Mib1	0.00409137	4.67502	0.5	0.111	0.020232
Lbp	0.00411019	-4.21358	0.167	0.556	0.020294
Zfp827	0.00463672	4.02607	0.333	0.111	0.022859
Gm12216	0.00466695	1.44383	0.167	0.222	0.022973
Zfp710	0.00469853	4.7363	0.5	0.056	0.0230934
Hs6st2	0.00475622	-3.97142	0.167	0.389	0.0233415
Ddx17	0.00476848	6.6286	0.833	0.111	0.0233663
Clasp2	0.00493721	4.20606	1	0.5	0.0241565
Plppr4	0.00546158	-3.86171	0.167	0.778	0.0266818
Lrrc8c	0.00549459	3.54891	0.333	0.111	0.0268027
Srsf11	0.00552645	6.20753	0.5	0.111	0.0269175
Csde1	0.0056817	-3.37643	0.167	0.333	0.0276322
Pygb	0.00578237	6.45396	0.5	0.056	0.0280455
Calml4	0.00578401	-3.88214	0.167	0.778	0.0280455
Pitpnc1	0.00579886	4.00713	1	0.444	0.0280755
Arglu1	0.00584918	4.44807	1	0.444	0.0282768
Tmed3	0.00591808	-4.34786	0.167	0.444	0.0285673
Ddah1	0.00604234	2.75479	0.5	0.111	0.0291237
Agpat5	0.00614564	4.86355	0.833	0.333	0.0295776
Kdm5a	0.00626471	5.13913	0.5	0.278	0.0301059
Sec61b	0.00652619	-1.6212	0.167	0.389	0.031316
Map2k7	0.00663942	3.46324	0.333	0.056	0.0318122
Pantr1	0.00671487	2.21853	0.833	0	0.0320835
Pcnx1	0.00671585	-3.9424	0.167	0.389	0.0320835
Calm3	0.00681233	-2.7631	0.167	0.444	0.0324965
Arl1	0.00687325	-3.79474	0.167	0.444	0.0327124
Pla2g7	0.00687778	4.5919	1	0.389	0.0327124
Pltp	0.00696407	-3.53277	0.167	0.556	0.0330742
Zfyve1	0.00707264	6.17269	0.5	0.167	0.0335407
Fez1	0.00718861	6.52613	0.5	0.111	0.0340061
Acsl6	0.00719179	5.99196	1	0.222	0.0340061
Kpna4	0.00720321	2.87099	0.5	0	0.0340105
Mrps33	0.00722315	-1.13521	0	0.556	0.0340176
Lpcat3	0.00722571	5.58585	0.5	0.056	0.0340176
Rbm5	0.00739681	6.74156	0.833	0.167	0.0347725
Ralgapb	0.00758106	3.8121	0.333	0.167	0.035587
Tasor	0.00759903	5.43659	0.667	0.222	0.0356198
Nfkbia	0.0077673	5.89541	0.5	0.222	0.0363559
Ergic3	0.00779132	-4.25284	0.167	0.556	0.0364157
Hdac1	0.00799283	2.49738	0.5	0.111	0.0373037
Slc7a10	0.00822393	3.30588	1	0.5	0.038327
Srsf5	0.00835441	4.52894	0.667	0.444	0.0388741
6820431F20Rik	0.00836532	2.06415	0.833	0.056	0.0388741
Rpl19	0.00854287	-1.40457	0	0.556	0.0396424
Sowahc	0.00863801	-3.49033	0.167	0.389	0.0400265
Lfng	0.00871729	2.33232	0.667	0	0.0403361
Tgoln1	0.00882763	-3.85462	0.167	0.444	0.0407884
Ednrb	0.00884663	5.2124	1	0.222	0.0407945
Uqcc1	0.00885412	5.78608	0.333	0.111	0.0407945
Rps6	0.0088944	-1.60279	0.167	0.5	0.0409218
Luc7l3	0.00891984	4.36926	1	0.333	0.0409807
Slf2	0.00893985	2.64972	0.667	0	0.0410144
Cops9	0.00898753	-2.77245	0.167	0.5	0.0411749
Zfp512	0.00900035	-1.96825	0.333	0.333	0.0411753
Gm12940	0.00907922	3.32	1	0.111	0.0414776
Lnpep	0.00923107	2.79216	0.5	0.056	0.0421119
Dlc1	0.00931354	1.4087	0.167	0.167	0.0424284
Pigq	0.00935689	5.44746	0.5	0.111	0.042566
2900040C04Rik	0.00966074	-3.92845	0.167	0.722	0.0438631
Pex19	0.00966911	4.92655	0.833	0.278	0.0438631
Ctsa	0.0102214	-4.24322	0.167	0.778	0.0463038
Cd59a	0.0105638	-3.97109	0.333	0.833	0.0477881
Rc3h1	0.0107339	4.73354	0.667	0.278	0.0484895
Bsg	0.0109352	-3.42461	1	1	0.0493304
St13	0.0110179	-3.66865	0.333	0.722	0.0496343
Lap3	0.0111041	5.90109	0.5	0.056	0.0499532
